# Supplementary material for: Clinical and Microbiological Characteristics of Neonates with Candidemia and Impacts of Therapeutic Strategies on the Outcomes
Source: J Fungi (Basel). 2022 Apr 29;8(5):465. doi: 10.3390/jof8050465 (PMC9148079; doi:10.3390/jof8050465)
Supplement: Supplementary file 1 [file jof-08-00465-s001.zip]

Archive with 1 entries (1 files):
- jof-1675642-supplementary.pdf
